# Supplementary material for: Equine Transport and Changes in Equid Herpesvirus' Status
Source: Front Vet Sci. 2018 Sep 25;5:224. doi: 10.3389/fvets.2018.00224 (PMC6167981; doi:10.3389/fvets.2018.00224)
Supplement: Supplementary file 2 [file Table_2.XLSX]

## Sheet: Horse ID
		Accession #: s1018/14				Date: 31 Oct 2014
				Horses tested:
				1.	SPF
				2.	Carry (EHV1)
				3.	Flops (EHV4)
				4.	Ben: 17.10.14
				5.	Ben: 26.10.14
				6.	Joey: 8.10.14
				7.	Joey: 25.10.14
				8.	Louie: 17.10.14
				9.	Louie: 26.10.14
				10.	Gerri: 20.10.14
				11.	Gerri: 23.10.14
				12.	Gerri: 24.10.14
				13.	-Not Used -
				14.	-Not Used -
				15.	SPF
				16.	Carry (EHV1)
			Plate 1
			GST			1-var			4-var
			1	2	3	4	5	6	7	8	9	10	11	12
	1.	A
	2.	B
	3.	C
	4.	D
	5.	E
	6.	F
	7.	G
	8.	H
			Plate 2
			GST			1-var			4-var
			1	2	3	4	5	6	7	8	9	10	11	12
	9.	A
	10.	B
	11.	C
	12.	D
	13.	E
	14.	F
	15.	G
	16.	H

## Sheet: Plate 1 Raw Data
Software Version	2.00.17
Plate Number	Plate 1
Date	2014-12-18
Time	16:25:15
Reader Type:	Synergy H1
Reader Serial Number:	Unknown
Reading Type	Reader
Procedure Details
Plate Type	96 WELL PLATE
Shake	Linear: 0:03 (MM:SS)
	Frequency: 567 cpm (3 mm)
Read	Absorbance Endpoint
	Full Plate
	Wavelengths: 450
	Read Speed: Normal, Delay: 100 msec, Measurements/Data Point: 8
Results
Actual Temperature:	24.6
		1	2	3	4	5	6	7	8	9	10	11	12
	A	0.134	0.125	0.14	0.133	0.134	0.116	0.662	0.648	0.652	0.051	0.051	0.051	450
	B	0.141	0.133	0.15	0.144	0.137	0.141	0.731	0.727	0.733	0.051	0.05	0.051	450
	C	0.152	0.14	0.148	0.144	0.139	0.135	0.696	0.688	0.701	0.05	0.05	0.051	450
	D	0.232	0.233	0.231	0.218	0.222	0.22	0.653	0.662	0.659	0.051	0.05	0.051	450
	E	0.168	0.166	0.181	0.166	0.171	0.171	0.554	0.546	0.539	0.05	0.051	0.051	450
	F	0.237	0.22	0.216	0.221	0.218	0.212	0.616	0.622	0.617	0.051	0.051	0.05	450
	G	0.228	0.211	0.215	0.195	0.198	0.199	0.998	0.986	0.994	0.051	0.05	0.051	450
	H	0.212	0.208	0.216	0.208	0.206	0.208	1.017	1.019	1.013	0.051	0.051	0.051	450

## Sheet: Plate 2 Raw Data
Software Version	2.00.17
Plate Number	Plate 2
Date	2014-12-18
Time	16:27:05
Reader Type:	Synergy H1
Reader Serial Number:	258529
Reading Type	Reader
Procedure Details
Plate Type	96 WELL PLATE
Shake	Linear: 0:03 (MM:SS)
	Frequency: 567 cpm (3 mm)
Read	Absorbance Endpoint
	Full Plate
	Wavelengths: 450
	Read Speed: Normal, Delay: 100 msec, Measurements/Data Point: 8
Results
Actual Temperature:	24.6
		1	2	3	4	5	6	7	8	9	10	11	12
	A	0.157	0.176	0.164	0.159	0.161	0.16	1.131	1.121	1.136	0.051	0.051	0.05	450
	B	0.118	0.134	0.126	0.182	0.157	0.161	0.152	0.159	0.152	0.051	0.051	0.05	450
	C	0.132	0.153	0.142	0.176	0.179	0.182	0.166	0.173	0.169	0.05	0.051	0.05	450
	D	0.35	0.38	0.365	0.427	0.427	0.441	0.469	0.463	0.458	0.051	0.051	0.05	450
	E	0.171	0.211	0.179	0.203	0.206	0.202	1.048	1.07	1.078	0.05	0.05	0.051	450
	F	0.282	0.344	0.314	0.318	0.324	0.325	1.16	1.136	1.154	0.051	0.05	0.051	450
	G	0.186	0.242	0.229	0.237	0.247	0.236	1.064	1.089	1.055	0.051	0.051	0.051	450
	H	0.354	0.285	0.315	0.278	0.267	0.288	1.101	1.11	1.107	0.051	0.051	0.05	450

## Sheet: Plate 3 Raw Data
Software Version	2.00.17
Plate Number	Plate 3
Date	2014-12-18
Time	16:28:46
Reader Type:	Synergy H1
Reader Serial Number:	258529
Reading Type	Reader
Procedure Details
Plate Type	96 WELL PLATE
Shake	Linear: 0:03 (MM:SS)
	Frequency: 567 cpm (3 mm)
Read	Absorbance Endpoint
	Full Plate
	Wavelengths: 450
	Read Speed: Normal, Delay: 100 msec, Measurements/Data Point: 8
Results
Actual Temperature:	24.6
		1	2	3	4	5	6	7	8	9	10	11	12
	A	0.34	0.323	0.312	0.286	0.297	0.281	1.062	1.053	1.036	0.05	0.05	0.051	450
	B	0.217	0.228	0.235	0.194	0.198	0.189	1.004	0.98	0.974	0.05	0.05	0.05	450
	C	0.188	0.19	0.187	0.173	0.178	0.175	0.601	0.615	0.629	0.051	0.051	0.051	450
	D	0.283	0.302	0.286	0.28	0.288	0.287	0.79	0.791	0.755	0.05	0.051	0.05	450
	E	0.329	0.344	0.315	0.301	0.297	0.319	0.839	0.864	0.834	0.05	0.05	0.05	450
	F	0.17	0.179	0.178	0.179	0.181	0.189	0.928	0.928	0.928	0.05	0.05	0.051	450
	G	0.179	0.189	0.195	0.194	0.193	0.194	0.934	0.939	0.953	0.05	0.05	0.051	450
	H	0.192	0.16	0.179	0.173	0.187	0.191	0.951	0.951	0.917	0.051	0.051	0.051	450

## Sheet: Plate 4 Raw Data
Software Version	2.00.17
Plate Number	Plate 4
Date	2014-12-18
Time	16:30:17
Reader Type:	Synergy H1
Reader Serial Number:	258529
Reading Type	Reader
Procedure Details
Plate Type	96 WELL PLATE
Shake	Linear: 0:03 (MM:SS)
	Frequency: 567 cpm (3 mm)
Read	Absorbance Endpoint
	Full Plate
	Wavelengths: 450
	Read Speed: Normal, Delay: 100 msec, Measurements/Data Point: 8
Results
Actual Temperature:	24.6
		1	2	3	4	5	6	7	8	9	10	11	12
	A	0.161	0.173	0.154	0.146	0.149	0.171	1.083	1.041	1.045	0.049	0.05	0.05	450
	B	0.149	0.139	0.149	0.147	0.155	0.157	1.094	1.078	1.04	0.049	0.049	0.05	450
	C	0.203	0.18	0.184	0.185	0.187	0.181	0.886	0.834	0.824	0.05	0.05	0.049	450
	D	0.249	0.223	0.222	0.224	0.231	0.241	0.887	0.884	0.874	0.049	0.049	0.049	450
	E	0.242	0.212	0.234	0.237	0.251	0.27	0.897	0.87	0.871	0.05	0.051	0.05	450
	F	0.278	0.272	0.283	0.319	0.302	0.292	0.917	0.918	0.903	0.05	0.049	0.051	450
	G	0.227	0.238	0.24	0.243	0.241	0.239	0.82	0.824	0.817	0.051	0.049	0.051	450
	H	0.173	0.187	0.186	0.188	0.183	0.187	0.726	0.694	0.691	0.051	0.05	0.052	450

## Sheet: Plate 5 Raw Data
Software Version	2.00.17
Plate Number	Plate 5
Date	2014-12-18
Time	16:31:43
Reader Type:	Synergy H1
Reader Serial Number:	258529
Reading Type	Reader
Procedure Details
Plate Type	96 WELL PLATE
Shake	Linear: 0:03 (MM:SS)
	Frequency: 567 cpm (3 mm)
Read	Absorbance Endpoint
	Full Plate
	Wavelengths: 450
	Read Speed: Normal, Delay: 100 msec, Measurements/Data Point: 8
Results
Actual Temperature:	24.6
		1	2	3	4	5	6	7	8	9	10	11	12
	A	0.057	0.056	0.059	0.058	0.056	0.057	0.057	0.056	0.055	0.05	0.051	0.051	450
	B	0.073	0.072	0.073	0.584	0.558	0.553	0.077	0.07	0.072	0.051	0.05	0.05	450
	C	0.131	0.117	0.116	0.124	0.125	0.12	0.649	0.619	0.633	0.051	0.051	0.05	450
	D	0.051	0.05	0.052	0.051	0.051	0.052	0.051	0.051	0.051	0.051	0.051	0.051	450
	E	0.052	0.052	0.052	0.047	0.052	0.051	0.05	0.051	0.051	0.051	0.052	0.051	450
	F	0.05	0.05	0.047	0.049	0.05	0.05	0.041	0.05	0.052	0.051	0.051	0.051	450
	G	0.052	0.043	0.047	0.052	0.051	0.05	0.051	0.051	0.051	0.05	0.051	0.051	450
	H	0.046	0.049	0.052	0.051	0.05	0.051	0.043	0.05	0.051	0.051	0.051	0.05	450

## Sheet: Results
			Sample	GST			1-var			4-var			Av. GST	Av. 1-var	Av. 4-var	[EHV1]	[EHV4]
		1.	H1 (Pre Trans)	0.134	0.125	0.14	0.133	0.134	0.116	0.662	0.648	0.652	0.133	0.127667	0.654	-0.00533333	0.521	H1 (Pre Trans)
		2.	H1 (24 hr PT)	0.141	0.133	0.15	0.144	0.137	0.141	0.731	0.727	0.733	0.141333	0.140667	0.730333	-0.000666667	0.589	H1 (24 hr PT)
		3.	H1 (Conv)	0.152	0.14	0.148	0.144	0.139	0.135	0.696	0.688	0.701	0.146667	0.139333	0.695	-0.00733333	0.548333	H1 (Conv)
		4.	H2 (Pre Trans)	0.232	0.233	0.231	0.218	0.222	0.22	0.653	0.662	0.659	0.232	0.22	0.658	-0.012	0.426	H2 (Pre Trans)
		5.	H2 (24 hr PT)	0.168	0.166	0.181	0.166	0.171	0.171	0.554	0.546	0.539	0.171667	0.169333	0.546333	-0.00233333	0.374667	H2 (24 hr PT)
		6.	H2 (Conv)	0.237	0.22	0.216	0.221	0.218	0.212	0.616	0.622	0.617	0.224333	0.217	0.619	-0.00733333	0.394667	H2 (Conv)
		7.	H3 (Pre Trans)	0.228	0.211	0.215	0.195	0.198	0.199	0.998	0.986	0.994	0.218	0.197333	0.992	-0.0206667	0.774	H3 (Pre Trans)
		8.	H3 (24 hr PT)	0.212	0.208	0.216	0.208	0.206	0.208	1.017	1.019	1.013	0.212	0.207333	1.01633	-0.00466667	0.804333	H3 (24 hr PT)
		9.	H3 (Conv)	0.157	0.176	0.164	0.159	0.161	0.16	1.131	1.121	1.136	0.165667	0.16	1.12933	-0.00566667	0.963667	H3 (Conv)
		10.	H4 (Pre Trans)	0.118	0.134	0.126	0.182	0.157	0.161	0.152	0.159	0.152	0.126	0.166667	0.154333	0.0406667	0.0283333	H4 (Pre Trans)
		11.	H4 (24 hr PT)	0.132	0.153	0.142	0.176	0.179	0.182	0.166	0.173	0.169	0.142333	0.179	0.169333	0.0366667	0.027	H4 (24 hr PT)
		12.	H4 (Conv)	0.35	0.38	0.365	0.427	0.427	0.441	0.469	0.463	0.458	0.365	0.431667	0.463333	0.0666667	0.0983333	H4 (Conv)
		13.	H5 (Pre Trans)	0.171	0.211	0.179	0.203	0.206	0.202	1.048	1.07	1.078	0.187	0.203667	1.06533	0.0166667	0.878333	H5 (Pre Trans)
		14.	H5 (24 hr PT)	0.282	0.344	0.314	0.318	0.324	0.325	1.16	1.136	1.154	0.313333	0.322333	1.15	0.009	0.836667	H5 (24 hr PT)
		15.	H5 (Conv)	0.186	0.242	0.229	0.237	0.247	0.236	1.064	1.089	1.055	0.219	0.24	1.06933	0.021	0.850333	H5 (Conv)
		16.	H6 (Pre Trans)	0.354	0.285	0.315	0.278	0.267	0.288	1.101	1.11	1.107	0.318	0.277667	1.106	-0.0403333	0.788	H6 (Pre Trans)
		17.	H6 (24 hr PT)	0.34	0.323	0.312	0.286	0.297	0.281	1.062	1.053	1.036	0.325	0.288	1.05033	-0.037	0.725333	H6 (24 hr PT)
		18.	H6 (Conv)	0.217	0.228	0.235	0.194	0.198	0.189	1.004	0.98	0.974	0.226667	0.193667	0.986	-0.033	0.759333	H6 (Conv)
		19.	H7 (Pre Trans)	0.188	0.19	0.187	0.173	0.178	0.175	0.601	0.615	0.629	0.188333	0.175333	0.615	-0.013	0.426667	H7 (Pre Trans)
		20.	H7 (12 hr PT)	0.283	0.302	0.286	0.28	0.288	0.287	0.79	0.791	0.755	0.290333	0.285	0.778667	-0.00533333	0.488333	H7 (12 hr PT)
		21.	H7 (Conv)	0.329	0.344	0.315	0.301	0.297	0.319	0.839	0.864	0.834	0.329333	0.305667	0.845667	-0.0236667	0.516333	H7 (Conv)
		22.	H8 (Pre Trans)	0.17	0.179	0.178	0.179	0.181	0.189	0.928	0.928	0.928	0.175667	0.183	0.928	0.00733333	0.752333	H8 (Pre Trans)
		23.	H8 (12 hr PT)	0.179	0.189	0.195	0.194	0.193	0.194	0.934	0.939	0.953	0.187667	0.193667	0.9365	0.006	0.748833	H8 (12 hr PT)
		24.	H8 (Conv)	0.192	0.16	0.179	0.173	0.187	0.191	0.951	0.951	0.917	0.177	0.183667	0.939667	0.00666667	0.762667	H8 (Conv)
		25.	H9 (Pre Trans)	0.161	0.173	0.154	0.146	0.149	0.171	1.083	1.041	1.045	0.162667	0.155333	1.05633	-0.00733333	0.893667	H9 (Pre Trans)
		26.	H9 (12 hr PT)	0.149	0.139	0.149	0.147	0.155	0.157	1.094	1.078	1.04	0.145667	0.153	1.07067	0.00733333	0.925	H9 (12 hr PT)
		27.	H10 (Pre Trans)	0.203	0.18	0.184	0.185	0.187	0.181	0.886	0.834	0.824	0.189	0.184333	0.848	-0.00466667	0.659	H10 (Pre Trans)
		28.	H10 (12 hr PT)	0.249	0.223	0.222	0.224	0.231	0.241	0.887	0.884	0.874	0.231333	0.232	0.881667	0.000666667	0.650333	H10 (12 hr PT)
		29.	H11 (Pre Trans)	0.242	0.212	0.234	0.237	0.251	0.27	0.897	0.87	0.871	0.229333	0.252667	0.879333	0.0233333	0.65	H11 (Pre Trans)
		30.	H11 (12 hr PT)	0.278	0.272	0.283	0.319	0.302	0.292	0.917	0.918	0.903	0.277667	0.304333	0.912667	0.0266667	0.635	H11 (12 hr PT)
		31.	H12 (Pre Trans)	0.227	0.238	0.24	0.243	0.241	0.239	0.82	0.824	0.817	0.235	0.241	0.820333	0.006	0.585333	H12 (Pre Trans)
		32.	H12 (12 hr PT)	0.173	0.187	0.186	0.188	0.183	0.187	0.726	0.694	0.691	0.182	0.186	0.703667	0.004	0.521667	H12 (12 hr PT)
		33.	SPF	0.057	0.056	0.059	0.058	0.056	0.057	0.057	0.056	0.055	0.0573333	0.057	0.056	-0.000333333	-0.00133333	SPF
		34.	Carry (EHV1)	0.073	0.072	0.073	0.584	0.558	0.553	0.077	0.07	0.072	0.0726667	0.565	0.073	0.492333	0.000333333	Carry (EHV1)
		35.	Flops (EHV4)	0.131	0.117	0.116	0.124	0.125	0.12	0.649	0.619	0.633	0.121333	0.123	0.633667	0.00166667	0.512333	Flops (EHV4)

## Sheet: Summarised
	Antibody Titre
Sample	[EHV1]	[EHV4]
H1 Pre	-0.00533333	0.521
H1 24hr	-0.000666667	0.589
H1 Conv	-0.00733333	0.548333
H2 Pre	-0.012	0.426
H2 24hr	-0.00233333	0.374667
H2 Conv	-0.00733333	0.394667
H3 Pre	-0.0206667	0.774
H3 24hr	-0.00466667	0.804333
H3 Conv	-0.00566667	0.963667
H4 Pre	0.0406667	0.0283333
H4 24hr	0.0366667	0.027
H4 Conv	0.0666667	0.0983333
H5 Pre	0.0166667	0.878333
H5 24hr	0.009	0.836667
H5 Conv	0.021	0.850333
H6 Pre	-0.0403333	0.788
H6 24hr	-0.037	0.725333
H6 Conv	-0.033	0.759333
H7 Pre	-0.013	0.426667
H7 12hr	-0.00533333	0.488333
H7 Conv	-0.0236667	0.516333
H8 Pre	0.00733333	0.752333
H8 12hr	0.006	0.748833
H8 Conv	0.00666667	0.762667
H9 Pre	-0.00733333	0.893667
H9 12hr	0.00733333	0.925
H10 Pre	-0.00466667	0.659
H10 12hr	0.000666667	0.650333
H11 Pre	0.0233333	0.65
H11 12hr	0.0266667	0.635
H12 Pre	0.006	0.585333
H12 12hr	0.004	0.521667
Negative Control	-0.000333333	-0.00133333
Pos Control EHV1	0.492333	0.000333333
Pos Control EHV4	0.00166667	0.512333
